# Supplementary material for: The Highest Density of Phosphorylated Histone H1 Appeared in Prophase and Prometaphase in Parallel with Reduced H3K9me3, and HDAC1 Depletion Increased H1.2/H1.3 and H1.4 Serine 38 Phosphorylation
Source: Life (Basel). 2022 May 27;12(6):798. doi: 10.3390/life12060798 (PMC9224986; doi:10.3390/life12060798)
Supplement: Supplementary file 1 [file life-12-00798-s001.zip]

Archive with 2 entries (2 files):
- Supplementary File S1.avi
- Supplementary Table S1_Skyline export_H1_P_statistical analysis.xlsx
