# Supplementary material for: The Highest Density of Phosphorylated Histone H1 Appeared in Prophase and Prometaphase in Parallel with Reduced H3K9me3, and HDAC1 Depletion Increased H1.2/H1.3 and H1.4 Serine 38 Phosphorylation
Source: Life (Basel). 2022 May 27;12(6):798. doi: 10.3390/life12060798 (PMC9224986; doi:10.3390/life12060798)
Supplement: Supplementary file 1 [file life-12-00798-s001.zip › Supplementary Table S1_Skyline export_H1_P_statistical analysis.xlsx]

## Sheet: Skyline export_H1_P_220104
Sample	Sum Phosphostd	Normalization factor
D3K1a_P	24.0032	1.03749
D3K1b_P	24.2707	1.02606
D3K2a_P	23.4029	1.06411
D3K2b_P	24.5134	1.0159
HDAC1K1a_P	24.9031	1
HDAC1K2a_P	24.4475	1.01863
HDAC1K2b_P	24.8572	1.00185
	24.9031
mESC wt
HDAC1 dn
Library Name	Protein Accession	Protein Name	Peptide Modified Sequence Monoisotopic Masses	Precursor Mz	Peptide Retention Time	Peptide Note	Precursor Charge	Replicate Name	Total Area MS1	Peptide Sequence	Total Area MS1 incl charge	Log2	Normalized Area	p value (ftest)	P value(ttest)	Significance 0.05
2920_histoneH1_220103	P43275	sp|P43275|H11_MOUSE	VAKS[+79.966331]PAK	390.704	15.46	OK.	2	D3K1a_P	1625536	VAKSPAK	1625536	20.6325	21.406	0.0299509	0.280542	EQUAL_0.05
2920_histoneH1_220103	P43275	sp|P43275|H11_MOUSE	VAKS[+79.966331]PAK	390.704	15.22	OK.	2	D3K1b_P	1786505	VAKSPAK	1786505	20.7687	21.3099
2920_histoneH1_220103	P43275	sp|P43275|H11_MOUSE	VAKS[+79.966331]PAK	390.704	15.22	OK.	2	D3K2a_P	2205156	VAKSPAK	2205156	21.0724
2920_histoneH1_220103	P43275	sp|P43275|H11_MOUSE	VAKS[+79.966331]PAK	390.704	15.19	OK.	2	D3K2b_P	2204770	VAKSPAK	2204770	21.0722	21.4072
2920_histoneH1_220103	P43275	sp|P43275|H11_MOUSE	VAKS[+79.966331]PAK	390.704	15.06	OK.	2	HDAC1K1a_P	1370450	VAKSPAK	1370450	20.3862	20.3862
2920_histoneH1_220103	P43275	sp|P43275|H11_MOUSE	VAKS[+79.966331]PAK	390.704	14.51	OK.	2	HDAC1K2a_P	0	VAKSPAK	0
2920_histoneH1_220103	P43275	sp|P43275|H11_MOUSE	VAKS[+79.966331]PAK	390.704	15.19	OK.	2	HDAC1K2b_P	2076246	VAKSPAK	2076246	20.9855	21.0243	p value (ftest)	P value(ttest)	Significance 0.05
2920_histoneH1_220103	P15864	sp|P15864|H12_MOUSE	KAS[+79.966331]GPPVSELITK	703.868	48.76	OK.Shared with H1.3.	2	D3K1a_P	1694897	KASGPPVSELITK	1694897	20.6928	21.4686	0.897927	0.0360633	SIGN_0.05
2920_histoneH1_220103	P15864	sp|P15864|H12_MOUSE	KAS[+79.966331]GPPVSELITK	703.868	48.74	OK.Shared with H1.3.	2	D3K1b_P	1259103	KASGPPVSELITK	1259103	20.264	20.792
2920_histoneH1_220103	P15864	sp|P15864|H12_MOUSE	KAS[+79.966331]GPPVSELITK	703.868	48.67	OK.Shared with H1.3.	2	D3K2a_P	5652638	KASGPPVSELITK	5652638	22.4305
2920_histoneH1_220103	P15864	sp|P15864|H12_MOUSE	KAS[+79.966331]GPPVSELITK	703.868	49.1	OK.Shared with H1.3.	2	D3K2b_P	3903790	KASGPPVSELITK	3903790	21.8964	22.2446
2920_histoneH1_220103	P15864	sp|P15864|H12_MOUSE	KAS[+79.966331]GPPVSELITK	703.868	48.63	OK.Shared with H1.3.	2	HDAC1K1a_P	6239363	KASGPPVSELITK	6239363	22.573	22.573
2920_histoneH1_220103	P15864	sp|P15864|H12_MOUSE	KAS[+79.966331]GPPVSELITK	703.868	48.85	OK.Shared with H1.3.	2	HDAC1K2a_P	11413255	KASGPPVSELITK	11413255	23.4442	23.8811
2920_histoneH1_220103	P15864	sp|P15864|H12_MOUSE	KAS[+79.966331]GPPVSELITK	703.868	49.17	OK.Shared with H1.3.	2	HDAC1K2b_P	10137708	KASGPPVSELITK	10137708	23.2732	23.3162	p value (ftest)	P value(ttest)	Significance 0.05
2920_histoneH1_220103	P15864	sp|P15864|H12_MOUSE	KATGAAT[+79.966331]PK	462.731	16.68	OK.Shared with H1.3.	2	D3K1a_P	2082717	KATGAATPK	2082717	20.99	21.777	0.949621	0.0604511	EQUAL_0.05
2920_histoneH1_220103	P15864	sp|P15864|H12_MOUSE	KATGAAT[+79.966331]PK	462.731	16.39	OK.Shared with H1.3.	2	D3K1b_P	2102025	KATGAATPK	2102025	21.0033	21.5507
2920_histoneH1_220103	P15864	sp|P15864|H12_MOUSE	KATGAAT[+79.966331]PK	462.731	15.96	OK.Shared with H1.3.	2	D3K2a_P	4194952	KATGAATPK	4194952	22.0002
2920_histoneH1_220103	P15864	sp|P15864|H12_MOUSE	KATGAAT[+79.966331]PK	462.731	16.45	OK.Shared with H1.3.	2	D3K2b_P	4514704	KATGAATPK	4514704	22.1062	22.4577
2920_histoneH1_220103	P15864	sp|P15864|H12_MOUSE	KATGAAT[+79.966331]PK	462.731	16.45	OK.Shared with H1.3.	2	HDAC1K1a_P	7558574	KATGAATPK	7558574	22.8497	22.8497
2920_histoneH1_220103	P15864	sp|P15864|H12_MOUSE	KATGAAT[+79.966331]PK	462.731	15.91	OK.Shared with H1.3.	2	HDAC1K2a_P	0	KATGAATPK	0
2920_histoneH1_220103	P15864	sp|P15864|H12_MOUSE	KATGAAT[+79.966331]PK	462.731	16.21	OK.Shared with H1.3.	2	HDAC1K2b_P	10443056	KATGAATPK	10443056	23.316	23.3591
2920_histoneH1_220103		ADEPpSSEESDLEIDK	ADEPSSEES[+79.966331]DLEIDK	872.346	50.14	Sigma std.	2	D3K1a_P	2824901	ADEPSSEESDLEIDK	2824901	21.4298	22.2332
2920_histoneH1_220103		ADEPpSSEESDLEIDK	ADEPSSEES[+79.966331]DLEIDK	872.346	49.96	Sigma std.	2	D3K1b_P	4128256	ADEPSSEESDLEIDK	4128256	21.9771	22.5498
2920_histoneH1_220103		ADEPpSSEESDLEIDK	ADEPSSEES[+79.966331]DLEIDK	872.346	49.93	Sigma std.	2	D3K2a_P	293817	ADEPSSEESDLEIDK	293817	18.1646
2920_histoneH1_220103		ADEPpSSEESDLEIDK	ADEPSSEES[+79.966331]DLEIDK	872.346	50.52	Sigma std.	2	D3K2b_P	4817521	ADEPSSEESDLEIDK	4817521	22.1999	22.5528
2920_histoneH1_220103		ADEPpSSEESDLEIDK	ADEPSSEES[+79.966331]DLEIDK	872.346	49.98	Sigma std.	2	HDAC1K1a_P	4949830	ADEPSSEESDLEIDK	4949830	22.2389	22.2389
2920_histoneH1_220103		ADEPpSSEESDLEIDK	ADEPSSEES[+79.966331]DLEIDK	872.346	50.23	Sigma std.	2	HDAC1K2a_P	4538400	ADEPSSEESDLEIDK	4538400	22.1138	22.5258
2920_histoneH1_220103		ADEPpSSEESDLEIDK	ADEPSSEES[+79.966331]DLEIDK	872.346	50.56	Sigma std.	2	HDAC1K2b_P	7467147	ADEPSSEESDLEIDK	7467147	22.8321	22.8743	p value (ftest)	P value(ttest)	Significance 0.05
2920_histoneH1_220103		Library Peptides	S[+121.976896]ETAPAAPAAPAPAEKT[+79.966331]PVK	1053.48	52.79	OK. H1.4	2	D3K1a_P	861379	SETAPAAPAAPAPAEKTPVK	861379	19.7163	20.4555	0.445811	0.129804	EQUAL_0.05
2920_histoneH1_220103		Library Peptides	S[+121.976896]ETAPAAPAAPAPAEKT[+79.966331]PVK	1053.48	52.72	OK. H1.4	2	D3K1b_P	1549694	SETAPAAPAAPAPAEKTPVK	1549694	20.5636	21.0994
2920_histoneH1_220103		Library Peptides	S[+121.976896]ETAPAAPAAPAPAEKT[+79.966331]PVK	1053.48	52.63	OK. H1.4	2	D3K2a_P	237766	SETAPAAPAAPAPAEKTPVK	237766	17.8592
2920_histoneH1_220103		Library Peptides	S[+121.976896]ETAPAAPAAPAPAEKT[+79.966331]PVK	1053.48	53.28	OK. H1.4	2	D3K2b_P	2179185	SETAPAAPAAPAPAEKTPVK	2179185	21.0554	21.3901
2920_histoneH1_220103		Library Peptides	S[+121.976896]ETAPAAPAAPAPAEKT[+79.966331]PVK	1053.48	52.75	OK. H1.4	2	HDAC1K1a_P	3174961	SETAPAAPAAPAPAEKTPVK	3174961	21.5983	21.5983
2920_histoneH1_220103		Library Peptides	S[+121.976896]ETAPAAPAAPAPAEKT[+79.966331]PVK	1053.48	52.93	OK. H1.4	2	HDAC1K2a_P	2813307	SETAPAAPAAPAPAEKTPVK	2813307	21.4238	21.8231
2920_histoneH1_220103		Library Peptides	S[+121.976896]ETAPAAPAAPAPAEKT[+79.966331]PVK	1053.48	53.4	OK. H1.4	2	HDAC1K2b_P	2533497	SETAPAAPAAPAPAEKTPVK	2533497	21.2727	21.312	p value (ftest)	P value(ttest)	Significance 0.05
2920_histoneH1_220103		Library Peptides	S[+42.010565]ETAPAAPAAPAPAEKT[+79.966331]PVK	1013.5	48.16	OK. H1.4	2	D3K1a_P	9900919	SETAPAAPAAPAPAEKTPVK	9900919	23.2391	24.1104	0.610134	0.117219	EQUAL_0.05
2920_histoneH1_220103		Library Peptides	S[+42.010565]ETAPAAPAAPAPAEKT[+79.966331]PVK	1013.5	47.98	OK. H1.4	2	D3K1b_P	7432351	SETAPAAPAAPAPAEKTPVK	7432351	22.8254	23.4202
2920_histoneH1_220103		Library Peptides	S[+42.010565]ETAPAAPAAPAPAEKT[+79.966331]PVK	1013.5	47.84	OK. H1.4	2	D3K2a_P	14244820	SETAPAAPAAPAPAEKTPVK	14244820	23.7639
2920_histoneH1_220103		Library Peptides	S[+42.010565]ETAPAAPAAPAPAEKT[+79.966331]PVK	1013.5	48.49	OK. H1.4	2	D3K2b_P	20370028	SETAPAAPAAPAPAEKTPVK	20370028	24.2799	24.666
2920_histoneH1_220103		Library Peptides	S[+42.010565]ETAPAAPAAPAPAEKT[+79.966331]PVK	1013.5	48	OK. H1.4	2	HDAC1K1a_P	23452028	SETAPAAPAAPAPAEKTPVK	23452028	24.4832	24.4832
2920_histoneH1_220103		Library Peptides	S[+42.010565]ETAPAAPAAPAPAEKT[+79.966331]PVK	1013.5	48.2	OK. H1.4	2	HDAC1K2a_P	30010820	SETAPAAPAAPAPAEKTPVK	30010820	24.839	25.3019
2920_histoneH1_220103		Library Peptides	S[+42.010565]ETAPAAPAAPAPAEKT[+79.966331]PVK	1013.5	48.58	OK. H1.4	2	HDAC1K2b_P	32369904	SETAPAAPAAPAPAEKTPVK	32369904	24.9481	24.9942	p value (ftest)	P value(ttest)	Significance 0.05
2920_histoneH1_220103		Library Peptides	S[+121.976896]ETAPAAPAAPAPVEKT[+79.966331]PVK	1067.5	55.29	OK. H1.3	2	D3K1a_P	1485346	SETAPAAPAAPAPVEKTPVK	1485346	20.5024	21.271	0.622561	0.069025	EQUAL_0.05
2920_histoneH1_220103		Library Peptides	S[+121.976896]ETAPAAPAAPAPVEKT[+79.966331]PVK	1067.5	55.2	OK. H1.3	2	D3K1b_P	2542647	SETAPAAPAAPAPVEKTPVK	2542647	21.2779	21.8324
2920_histoneH1_220103		Library Peptides	S[+121.976896]ETAPAAPAAPAPVEKT[+79.966331]PVK	1067.5	55.13	OK. H1.3	2	D3K2a_P	461630	SETAPAAPAAPAPVEKTPVK	461630	18.8164
2920_histoneH1_220103		Library Peptides	S[+121.976896]ETAPAAPAAPAPVEKT[+79.966331]PVK	1067.5	55.8	OK. H1.3	2	D3K2b_P	3732841	SETAPAAPAAPAPVEKTPVK	3732841	21.8318	22.1789
2920_histoneH1_220103		Library Peptides	S[+121.976896]ETAPAAPAAPAPVEKT[+79.966331]PVK	1067.5	55.2	OK. H1.3	2	HDAC1K1a_P	5882333	SETAPAAPAAPAPVEKTPVK	5882333	22.488	22.488
2920_histoneH1_220103		Library Peptides	S[+121.976896]ETAPAAPAAPAPVEKT[+79.966331]PVK	1067.5	55.4	OK. H1.3	2	HDAC1K2a_P	5780201	SETAPAAPAAPAPVEKTPVK	5780201	22.4627	22.8813
2920_histoneH1_220103		Library Peptides	S[+121.976896]ETAPAAPAAPAPVEKT[+79.966331]PVK	1067.5	55.85	OK. H1.3	2	HDAC1K2b_P	4929368	SETAPAAPAAPAPVEKTPVK	4929368	22.233	22.274	p value (ftest)	P value(ttest)	Significance 0.05
2920_histoneH1_220103		Library Peptides	S[+42.010565]ETAPAAPAAPAPVEKT[+79.966331]PVK	1027.51	50.23	OK. H1.3	2	D3K1a_P	11476542	SETAPAAPAAPAPVEKTPVK	11476542	23.4522	24.3314	0.806852	0.0803763	EQUAL_0.05
2920_histoneH1_220103		Library Peptides	S[+42.010565]ETAPAAPAAPAPVEKT[+79.966331]PVK	1027.51	50.02	OK. H1.3	2	D3K1b_P	8962236	SETAPAAPAAPAPVEKTPVK	8962236	23.0954	23.6973
2920_histoneH1_220103		Library Peptides	S[+42.010565]ETAPAAPAAPAPVEKT[+79.966331]PVK	1027.51	50.02	OK. H1.3	2	D3K2a_P	19483224	SETAPAAPAAPAPVEKTPVK	19483224	24.2157
2920_histoneH1_220103		Library Peptides	S[+42.010565]ETAPAAPAAPAPVEKT[+79.966331]PVK	1027.51	50.58	OK. H1.3	2	D3K2b_P	24403052	SETAPAAPAAPAPVEKTPVK	24403052	24.5406	24.9307
2920_histoneH1_220103		Library Peptides	S[+42.010565]ETAPAAPAAPAPVEKT[+79.966331]PVK	1027.51	50.05	OK. H1.3	2	HDAC1K1a_P	30207932	SETAPAAPAAPAPVEKTPVK	30207932	24.8484	24.8484
2920_histoneH1_220103		Library Peptides	S[+42.010565]ETAPAAPAAPAPVEKT[+79.966331]PVK	1027.51	50.29	OK. H1.3	2	HDAC1K2a_P	43628384	SETAPAAPAAPAPVEKTPVK	43628384	25.3788	25.8517
2920_histoneH1_220103		Library Peptides	S[+42.010565]ETAPAAPAAPAPVEKT[+79.966331]PVK	1027.51	50.7	OK. H1.3	2	HDAC1K2b_P	45307736	SETAPAAPAAPAPVEKTPVK	45307736	25.4333	25.4802	p value (ftest)	P value(ttest)	Significance 0.05
2920_histoneH1_220103		Library Peptides	S[+121.976896]ETAPAETAAPAPVEKS[+79.966331]PAK	1077.47	52.5	OK. H1.5	2	D3K1a_P	4919097	SETAPAETAAPAPVEKSPAK	5540394	22.4016	23.2414	0.28388	0.390767	EQUAL_0.05
2920_histoneH1_220103		Library Peptides	S[+121.976896]ETAPAETAAPAPVEKS[+79.966331]PAK	1077.47	52.45	OK. H1.5	2	D3K1b_P	14159184	SETAPAETAAPAPVEKSPAK	16109353	23.9414	24.5653
2920_histoneH1_220103		Library Peptides	S[+121.976896]ETAPAETAAPAPVEKS[+79.966331]PAK	1077.47	52.36	OK. H1.5	2	D3K2a_P	3517391	SETAPAETAAPAPVEKSPAK	3730535	21.831
2920_histoneH1_220103		Library Peptides	S[+121.976896]ETAPAETAAPAPVEKS[+79.966331]PAK	1077.47	52.95	OK. H1.5	2	D3K2b_P	13762318	SETAPAETAAPAPVEKSPAK	14357226	23.7753	24.1533
2920_histoneH1_220103		Library Peptides	S[+121.976896]ETAPAETAAPAPVEKS[+79.966331]PAK	1077.47	52.41	OK. H1.5	2	HDAC1K1a_P	13566609	SETAPAETAAPAPVEKSPAK	15523379	23.8879	23.8879
2920_histoneH1_220103		Library Peptides	S[+121.976896]ETAPAETAAPAPVEKS[+79.966331]PAK	1077.47	52.57	OK. H1.5	2	HDAC1K2a_P	8622918	SETAPAETAAPAPVEKSPAK	8797495	23.0687	23.4985
2920_histoneH1_220103		Library Peptides	S[+121.976896]ETAPAETAAPAPVEKS[+79.966331]PAK	1077.47	53.08	OK. H1.5	2	HDAC1K2b_P	9745271	SETAPAETAAPAPVEKSPAK	10417583	23.3125	23.3555	p value (ftest)	P value(ttest)	Significance 0.05
2920_histoneH1_220103		Library Peptides	S[+42.010565]ETAPAETAAPAPVEKS[+79.966331]PAK	1037.49	47.48	OK. H1.5	2	D3K1a_P	224802640	SETAPAETAAPAPVEKSPAK	273661560	28.0278	29.0786	0.252691	0.548034	EQUAL_0.05
2920_histoneH1_220103		Library Peptides	S[+42.010565]ETAPAETAAPAPVEKS[+79.966331]PAK	1037.49	47.35	OK. H1.5	2	D3K1b_P	143430512	SETAPAETAAPAPVEKSPAK	179186536	27.4169	28.1313
2920_histoneH1_220103		Library Peptides	S[+42.010565]ETAPAETAAPAPVEKS[+79.966331]PAK	1037.49	47.23	OK. H1.5	2	D3K2a_P	239720624	SETAPAETAAPAPVEKSPAK	284547268	28.0841
2920_histoneH1_220103		Library Peptides	S[+42.010565]ETAPAETAAPAPVEKS[+79.966331]PAK	1037.49	47.88	OK. H1.5	2	D3K2b_P	448963264	SETAPAETAAPAPVEKSPAK	519414976	28.9523	29.4126
2920_histoneH1_220103		Library Peptides	S[+42.010565]ETAPAETAAPAPVEKS[+79.966331]PAK	1037.49	47.37	OK. H1.5	2	HDAC1K1a_P	297255616	SETAPAETAAPAPVEKSPAK	380953224	28.505	28.505
2920_histoneH1_220103		Library Peptides	S[+42.010565]ETAPAETAAPAPVEKS[+79.966331]PAK	1037.49	47.62	OK. H1.5	2	HDAC1K2a_P	298467680	SETAPAETAAPAPVEKSPAK	345487248	28.3641	28.8926
2920_histoneH1_220103		Library Peptides	S[+42.010565]ETAPAETAAPAPVEKS[+79.966331]PAK	1037.49	47.98	OK. H1.5	2	HDAC1K2b_P	303132512	SETAPAETAAPAPVEKSPAK	345812784	28.3654	28.4178
														p value (ftest)	P value(ttest)	Significance 0.05
2920_histoneH1_220103		Library Peptides	S[+121.976896]ETAPVAQAASTATEKPAAAK	1061.51	50.86	OK. H1.1	2	D3K1a_P	2420112	SETAPVAQAASTATEKPAAAK	2420112	21.2066	22.0017	0.347201	0.118675	EQUAL_0.05
2920_histoneH1_220103		Library Peptides	S[+121.976896]ETAPVAQAASTATEKPAAAK	1061.51	50.68	OK. H1.1	2	D3K1b_P	1820306	SETAPVAQAASTATEKPAAAK	1820306	20.7957	21.3377
2920_histoneH1_220103		Library Peptides	S[+121.976896]ETAPVAQAASTATEKPAAAK	1061.51	50.68	OK. H1.1	2	D3K2a_P	2306405	SETAPVAQAASTATEKPAAAK	2306405	21.1372
2920_histoneH1_220103		Library Peptides	S[+121.976896]ETAPVAQAASTATEKPAAAK	1061.51	51.21	OK. H1.1	2	D3K2b_P	5247045	SETAPVAQAASTATEKPAAAK	5247045	22.3231	22.678
2920_histoneH1_220103		Library Peptides	S[+121.976896]ETAPVAQAASTATEKPAAAK	1061.51	50.77	OK. H1.1	2	HDAC1K1a_P	7101652	SETAPVAQAASTATEKPAAAK	7101652	22.7597	22.7597
2920_histoneH1_220103		Library Peptides	S[+121.976896]ETAPVAQAASTATEKPAAAK	1061.51	50.95	OK. H1.1	2	HDAC1K2a_P	7135387	SETAPVAQAASTATEKPAAAK	7135387	22.7666	23.1908
2920_histoneH1_220103		Library Peptides	S[+121.976896]ETAPVAQAASTATEKPAAAK	1061.51	51.37	OK. H1.1	2	HDAC1K2b_P	6160479	SETAPVAQAASTATEKPAAAK	6160479	22.5546	22.5962
2920_histoneH1_220103		pSRSPpSSPELNNK	S[+79.966331]RSPS[+79.966331]SPELNNK	738.3	36.86	Sigma std.	2	D3K1a_P	2287219	SRSPSSPELNNK	2287219	21.1252	21.9172
2920_histoneH1_220103		pSRSPpSSPELNNK	S[+79.966331]RSPS[+79.966331]SPELNNK	738.3	36.57	Sigma std.	2	D3K1b_P	3073122	SRSPSSPELNNK	3073122	21.5513	22.1129
2920_histoneH1_220103		pSRSPpSSPELNNK	S[+79.966331]RSPS[+79.966331]SPELNNK	738.3	36.5	Sigma std.	2	D3K2a_P	1218816	SRSPSSPELNNK	1218816	20.217
2920_histoneH1_220103		pSRSPpSSPELNNK	S[+79.966331]RSPS[+79.966331]SPELNNK	738.3	37.15	Sigma std.	2	D3K2b_P	3874369	SRSPSSPELNNK	3874369	21.8855	22.2335
2920_histoneH1_220103		pSRSPpSSPELNNK	S[+79.966331]RSPS[+79.966331]SPELNNK	738.3	36.73	Sigma std.	2	HDAC1K1a_P	4911783	SRSPSSPELNNK	4911783	22.2278	22.2278
2920_histoneH1_220103		pSRSPpSSPELNNK	S[+79.966331]RSPS[+79.966331]SPELNNK	738.3	36.84	Sigma std.	2	HDAC1K2a_P	4015663	SRSPSSPELNNK	4015663	21.9372	22.346
2920_histoneH1_220103		pSRSPpSSPELNNK	S[+79.966331]RSPS[+79.966331]SPELNNK	738.3	37.18	Sigma std.	2	HDAC1K2b_P	4469284	SRSPSSPELNNK	4469284	22.0916	22.1324
2920_histoneH1_220103		HQYSDYDpYHSSpSEK	HQYSDYDY[+79.966331]HSS[+79.966331]SEK	635.884	35.24	Sigma std.	3	D3K1a_P	1504857	HQYSDYDYHSSSEK	1504857	20.5212	21.2906
2920_histoneH1_220103		HQYSDYDpYHSSpSEK	HQYSDYDY[+79.966331]HSS[+79.966331]SEK	635.884	34.95	Sigma std.	3	D3K1b_P	2083954	HQYSDYDYHSSSEK	2083954	20.9909	21.5379
2920_histoneH1_220103		HQYSDYDpYHSSpSEK	HQYSDYDY[+79.966331]HSS[+79.966331]SEK	635.884	34.77	Sigma std.	3	D3K2a_P	394055	HQYSDYDYHSSSEK	394055	18.588
2920_histoneH1_220103		HQYSDYDpYHSSpSEK	HQYSDYDY[+79.966331]HSS[+79.966331]SEK	635.884	35.55	Sigma std.	3	D3K2b_P	2170506	HQYSDYDYHSSSEK	2170506	21.0496	21.3843
2920_histoneH1_220103		HQYSDYDpYHSSpSEK	HQYSDYDY[+79.966331]HSS[+79.966331]SEK	635.884	35.11	Sigma std.	3	HDAC1K1a_P	3254945	HQYSDYDYHSSSEK	3254945	21.6342	21.6342
2920_histoneH1_220103		HQYSDYDpYHSSpSEK	HQYSDYDY[+79.966331]HSS[+79.966331]SEK	635.884	35.24	Sigma std.	3	HDAC1K2a_P	1562810	HQYSDYDYHSSSEK	1562810	20.5757	20.9591
2920_histoneH1_220103		HQYSDYDpYHSSpSEK	HQYSDYDY[+79.966331]HSS[+79.966331]SEK	635.884	35.67	Sigma std.	3	HDAC1K2b_P	2588425	HQYSDYDYHSSSEK	2588425	21.3036	21.343
2920_histoneH1_220103		NTPpSQHSHpSIQHSPER	NTPS[+79.966331]QHSHS[+79.966331]IQHSPER	667.937	29.82	Sigma std.	3	D3K1a_P	9719342	NTPSQHSHSIQHSPER	9719342	23.2124	24.0827
2920_histoneH1_220103		NTPpSQHSHpSIQHSPER	NTPS[+79.966331]QHSHS[+79.966331]IQHSPER	667.937	29.5	Sigma std.	3	D3K1b_P	9563378	NTPSQHSHSIQHSPER	9563378	23.1891	23.7934
2920_histoneH1_220103		NTPpSQHSHpSIQHSPER	NTPS[+79.966331]QHSHS[+79.966331]IQHSPER	667.937	29.66	Sigma std.	3	D3K2a_P	8598773	NTPSQHSHSIQHSPER	8598773	23.0357
2920_histoneH1_220103		NTPpSQHSHpSIQHSPER	NTPS[+79.966331]QHSHS[+79.966331]IQHSPER	667.937	30.2	Sigma std.	3	D3K2b_P	12180965	NTPSQHSHSIQHSPER	12180965	23.5381	23.9124
2920_histoneH1_220103		NTPpSQHSHpSIQHSPER	NTPS[+79.966331]QHSHS[+79.966331]IQHSPER	667.937	29.71	Sigma std.	3	HDAC1K1a_P	17248722	NTPSQHSHSIQHSPER	17248722	24.04	24.04
2920_histoneH1_220103		NTPpSQHSHpSIQHSPER	NTPS[+79.966331]QHSHS[+79.966331]IQHSPER	667.937	29.8	Sigma std.	3	HDAC1K2a_P	12135456	NTPSQHSHSIQHSPER	12135456	23.5327	23.9713
2920_histoneH1_220103		NTPpSQHSHpSIQHSPER	NTPS[+79.966331]QHSHS[+79.966331]IQHSPER	667.937	30.11	Sigma std.	3	HDAC1K2b_P	14498280	NTPSQHSHSIQHSPER	14498280	23.7894	23.8333
2920_histoneH1_220103		PPpYpSRVIpTQR	PPY[+79.966331]S[+79.966331]RVIT[+79.966331]QR	728.793	47.86	Sigma std.	2	D3K1a_P	478238	PPYSRVITQR	478238	18.8674	19.5747
2920_histoneH1_220103		PPpYpSRVIpTQR	PPY[+79.966331]S[+79.966331]RVIT[+79.966331]QR	728.793	47.8	Sigma std.	2	D3K1b_P	1390717	PPYSRVITQR	1390717	20.4074	20.9392
2920_histoneH1_220103		PPpYpSRVIpTQR	PPY[+79.966331]S[+79.966331]RVIT[+79.966331]QR	728.793	47.46	Sigma std.	2	D3K2a_P	585401	PPYSRVITQR	585401	19.1591
2920_histoneH1_220103		PPpYpSRVIpTQR	PPY[+79.966331]S[+79.966331]RVIT[+79.966331]QR	728.793	48.36	Sigma std.	2	D3K2b_P	904370	PPYSRVITQR	904370	19.7866	20.1011
2920_histoneH1_220103		PPpYpSRVIpTQR	PPY[+79.966331]S[+79.966331]RVIT[+79.966331]QR	728.793	47.77	Sigma std.	2	HDAC1K1a_P	1009821	PPYSRVITQR	1009821	19.9457	19.9457
2920_histoneH1_220103		PPpYpSRVIpTQR	PPY[+79.966331]S[+79.966331]RVIT[+79.966331]QR	728.793	48.04	Sigma std.	2	HDAC1K2a_P	626955	PPYSRVITQR	626955	19.258	19.6169
2920_histoneH1_220103		PPpYpSRVIpTQR	PPY[+79.966331]S[+79.966331]RVIT[+79.966331]QR	728.793	48.38	Sigma std.	2	HDAC1K2b_P	1370069	PPYSRVITQR	1370069	20.3858	20.4234
														p value (ftest)	P value(ttest)	Significance 0.05
2920_histoneH1_220103	P43274	sp|P43274|H14_MOUSE	KTS[+79.966331]GPPVSELITK	718.873	48.76	OK.	2	D3K1a_P	636143	KTSGPPVSELITK	636143	19.279	20.0018	0.524086	0.0449642	SIGN_0.05
2920_histoneH1_220103	P43274	sp|P43274|H14_MOUSE	KTS[+79.966331]GPPVSELITK	718.873	48.54	OK.	2	D3K1b_P	322218	KTSGPPVSELITK	322218	18.2977	18.7745
2920_histoneH1_220103	P43274	sp|P43274|H14_MOUSE	KTS[+79.966331]GPPVSELITK	718.873	48.49	OK.	2	D3K2a_P	663746	KTSGPPVSELITK	663746	19.3403
2920_histoneH1_220103	P43274	sp|P43274|H14_MOUSE	KTS[+79.966331]GPPVSELITK	718.873	49.1	OK.	2	D3K2b_P	1325919	KTSGPPVSELITK	1325919	20.3386	20.6619
2920_histoneH1_220103	P43274	sp|P43274|H14_MOUSE	KTS[+79.966331]GPPVSELITK	718.873	48.63	OK.	2	HDAC1K1a_P	2187172	KTSGPPVSELITK	2187172	21.0606	21.0606
2920_histoneH1_220103	P43274	sp|P43274|H14_MOUSE	KTS[+79.966331]GPPVSELITK	718.873	48.85	OK.	2	HDAC1K2a_P	3620085	KTSGPPVSELITK	3620085	21.7876	22.1936
2920_histoneH1_220103	P43274	sp|P43274|H14_MOUSE	KTS[+79.966331]GPPVSELITK	718.873	49.17	OK.	2	HDAC1K2b_P	3425356	KTSGPPVSELITK	3425356	21.7078	21.7479
2920_histoneH1_220103	P43274	sp|P43274|H14_MOUSE	APKS[+79.966331]PAK	389.697	15.19	Low-quality peaks. Do not quantify!	2	D3K1a_P	3198852	APKSPAK	3198852
2920_histoneH1_220103	P43274	sp|P43274|H14_MOUSE	APKS[+79.966331]PAK	389.697	15.01	Low-quality peaks. Do not quantify!	2	D3K1b_P	3394306	APKSPAK	3394306
2920_histoneH1_220103	P43274	sp|P43274|H14_MOUSE	APKS[+79.966331]PAK	389.697	14.97	Low-quality peaks. Do not quantify!	2	D3K2a_P	4684083	APKSPAK	4684083
2920_histoneH1_220103	P43274	sp|P43274|H14_MOUSE	APKS[+79.966331]PAK	389.697	15.17	Low-quality peaks. Do not quantify!	2	D3K2b_P	4436516	APKSPAK	4436516
2920_histoneH1_220103	P43274	sp|P43274|H14_MOUSE	APKS[+79.966331]PAK	389.697	14.88	Low-quality peaks. Do not quantify!	2	HDAC1K1a_P	3006415	APKSPAK	3006415
2920_histoneH1_220103	P43274	sp|P43274|H14_MOUSE	APKS[+79.966331]PAK	389.697	14.71	Low-quality peaks. Do not quantify!	2	HDAC1K2a_P	0	APKSPAK	0
2920_histoneH1_220103	P43274	sp|P43274|H14_MOUSE	APKS[+79.966331]PAK	389.697	15.04	Low-quality peaks. Do not quantify!	2	HDAC1K2b_P	3531567	APKSPAK	3531567
